# Supplementary material for: The Role of Next-Generation Sequencing in the Management of Asymptomatic, Young Slovenian Athletes for Distinction Between Athlete’s Heart and Cardiomyopathy
Source: Biomedicines. 2026 Jul 2;14(7):1505. doi: 10.3390/biomedicines14071505 (PMC13405593; doi:10.3390/biomedicines14071505)
Supplement: Supplementary file 1 [file biomedicines-14-01505-s001.zip]

Archive with 1 entries (1 files):
- biomedicines-4369121-supplementary.pdf
